# Supplementary material for: Low antibody prevalence against Bacillus cereus biovar anthracis in Taï National Park, Côte d'Ivoire, indicates high rate of lethal infections in wildlife
Source: PLoS Negl Trop Dis. 2017 Sep 21;11(9):e0005960. doi: 10.1371/journal.pntd.0005960 (PMC5626515; doi:10.1371/journal.pntd.0005960)
Supplement: S1 Table — Table containing information on the origin of individual samples and results for ELISA and Western Blot testing. Given are the mean measured ELISA OD450nm values for all samples tested (sorted by species) and their respective values for the assay internal negative control. ELISA measurements were conducted in a 1:500 dilution and the mean of the blanks was subtracted. To assess the quality of the measurements, the coefficient of variation was calculated and readings were rerun if it was higher than 0.2. The human positive control for primate testing was titrated in an 8 step log2 serial dilution on the plate with a starting concentration of 1:4000 and yielded a titre of 512000. For duikers, each plate was validated through inclusion of a pooled positive control serum from goats vaccinated with the B. anthracis Sterne spore live vaccine. This was titrated in an 8 step log2 serial dilution on the plate with a starting concentration of 1:1000 and yielded a titre of 128000. LF and PA Western Blot were performed with 1:1000 dilutions for all samples and controls. (XLSX) [file pntd.0005960.s001.xlsx]

## Sheet: Tabelle1
ID	species	date	sex	sample type	PA ELISA Test Plate	PA ELISA Mean negative control (SD)	PA ELISA result	PA ELISA cut-off (mean of negative controls + 2*SD)	PA ELISA	PA Western Blot	LF Western Blot
R1	Western red colobus monkey	2006-12-09	m	plasma	1	0,068 (0,04)	0.0123	0.148	neg	neg	neg
R2	Western red colobus monkey	2007-01-09	m	plasma	2	0,053 (0,029)	0.44	0.111	pos	pos	pos
R3	Western red colobus monkey	2007-01-09	NA	plasma	1	0,068 (0,04)	0.0038	0.148	neg	neg	neg
R4	Western red colobus monkey	2007-01-12	m	plasma	3	0,06 (0,039)	0.0043	0.138	neg	neg	neg
R5	Western red colobus monkey	2007-01-17	m	plasma	3	0,06 (0,039)	0.0023	0.138	neg	neg	neg
R6	Western red colobus monkey	2007-01-20	f	plasma	1	0,068 (0,04)	0.0083	0.148	neg	neg	neg
R7	Western red colobus monkey	2007-01-21	f	plasma	3	0,06 (0,039)	0.0028	0.138	neg	neg	neg
R8	Western red colobus monkey	2007-01-28	m	plasma	2	0,053 (0,029)	0.006	0.111	neg	neg	neg
R9	Western red colobus monkey	2007-01-31	f	plasma	1	0,068 (0,04)	0	0.148	neg	neg	neg
R10	Western red colobus monkey	2007-02-01	m	plasma	1	0,068 (0,04)	0.0148	0.148	neg	neg	neg
R11	Western red colobus monkey	2012-05-05	m	plasma	1	0,068 (0,04)	0.0018	0.148	neg	neg	neg
R12	Western red colobus monkey	2012-05-07	m	plasma	3	0,06 (0,039)	0.0013	0.138	neg	neg	neg
R13	Western red colobus monkey	2012-05-11	f	plasma	3	0,06 (0,039)	0.0028	0.138	neg	neg	neg
R14	Western red colobus monkey	2012-05-18	m	plasma	3	0,06 (0,039)	0.0053	0.138	neg	neg	neg
R15	Western red colobus monkey	2012-07-12	f	plasma	1	0,068 (0,04)	0.0333	0.148	neg	pos	neg
B1	Black-and-white colobus monkey	2007-01-07	m	plasma	3	0,06 (0,039)	0.0043	0.138	neg	neg	neg
B2	Black-and-white colobus monkey	2007-01-18	f	plasma	3	0,06 (0,039)	0.0153	0.138	neg	neg	neg
B3	Black-and-white colobus monkey	2007-01-30	m	plasma	3	0,06 (0,039)	0.0048	0.138	neg	neg	neg
B4	Black-and-white colobus monkey	2007-02-02	f	plasma	1	0,068 (0,04)	0.0108	0.148	neg	neg	neg
B5	Black-and-white colobus monkey	2007-06-08	f	plasma	3	0,06 (0,039)	0.0019	0.138	neg	neg	neg
B6	Black-and-white colobus monkey	2007-06-13	f	plasma	3	0,06 (0,039)	0.0203	0.138	neg	neg	neg
B7	Black-and-white colobus monkey	2007-06-14	m	plasma	3	0,06 (0,039)	0.0063	0.138	neg	neg	neg
B8	Black-and-white colobus monkey	2007-06-15	f	plasma	3	0,06 (0,039)	0.0018	0.138	neg	neg	neg
B9	Black-and-white colobus monkey	2007-06-16	m	plasma	3	0,06 (0,039)	0.0028	0.138	neg	neg	neg
B10	Black-and-white colobus monkey	2007-06-16	m	plasma	1	0,068 (0,04)	1.0328	0.148	pos	pos	pos
M1	Sooty mangabey	2010-03-08	m	plasma	2	0,053 (0,029)	0.0415	0.111	neg	neg	neg
M2	Sooty mangabey	2010-03-09	m	plasma	1	0,068 (0,04)	0.0533	0.148	neg	neg	neg
M3	Sooty mangabey	2013-08-27	f	plasma	2	0,053 (0,029)	0.0905	0.111	neg	neg	neg
M4	Sooty mangabey	2014-01-31	m	EDTA blood	4	0,039 (0,024)	0.0218	0.087	neg	neg	neg
M5	Sooty mangabey	2014-02-03	m	EDTA blood	3	0,06 (0,039)	0.0098	0.138	neg	neg	neg
M6	Sooty mangabey	2014-02-02	m	EDTA blood	1	0,068 (0,04)	0.0033	0.148	neg	neg	neg
M7	Sooty mangabey	2014-02-07	f	plasma	2	0,053 (0,029)	0.101	0.111	neg	neg	neg
M8	Sooty mangabey	2014-05-31	f	plasma	3	0,06 (0,039)	0.0593	0.138	neg	neg	neg
M9	Sooty mangabey	2014-05-31	f	plasma	2	0,053 (0,029)	0.0825	0.111	neg	neg	neg
M10	Sooty mangabey	2014-06-03	f	plasma	3	0,06 (0,039)	0.0453	0.138	neg	neg	neg
M11	Sooty mangabey	2014-06-04	f	plasma	2	0,053 (0,029)	0.0345	0.111	neg	neg	neg
M12	Sooty mangabey	2014-06-07	m	plasma	4	0,039 (0,024)	0.0523	0.087	neg	neg	neg
M13	Sooty mangabey	2014-06-12	f	plasma	1	0,068 (0,04)	0.0363	0.148	neg	neg	neg
M14	Sooty mangabey	2015-11-26	m	plasma	2	0,053 (0,029)	0.0405	0.111	neg	neg	neg
M15	Sooty mangabey	2015-11-28	m	plasma	2	0,053 (0,029)	0.058	0.111	neg	neg	neg
M16	Sooty mangabey	2015-11-29	m	plasma	4	0,039 (0,024)	0.03075	0.087	neg	neg	neg
C1	Chimpanzee	2009-05-03	m	serum	2	0,053 (0,029)	0.04	0.111	neg	neg	neg
C2	Chimpanzee	2004-03-19	f	necropsy blood	4	0,039 (0,024)	0.0358	0.087	neg	neg	neg
C3	Chimpanzee	2006-02-01	f	necropsy blood	1	0,068 (0,04)	0.0613	0.148	neg	neg	neg
C4	Chimpanzee	2006-02-09	m	necropsy blood	4	0,039 (0,024)	0.0113	0.087	neg	neg	neg
C5	Chimpanzee	2009-12-08	f	necropsy blood	4	0,039 (0,024)	0.0023	0.087	neg	neg	neg
C6	Chimpanzee	2009-12-07	f	necropsy blood	2	0,053 (0,029)	0.032	0.111	neg	neg	neg
C7	Chimpanzee	2009-12-07	f	necropsy blood	4	0,039 (0,024)	0.0058	0.087	neg	neg	neg
C8	Chimpanzee	2009-12-11		necropsy blood	4	0,039 (0,024)	0.0148	0.087	neg	neg	neg
C9	Chimpanzee	2009-12-02	f	necropsy blood	4	0,039 (0,024)	0	0.087	neg	neg	neg
D1	Maxwell's duiker	2013-06-05	m	plasma	5	0,015 (0,011)	0.021	0.037	neg	neg	neg
D2	Maxwell's duiker	2013-06-06	m	plasma	5	0,015 (0,011)	0.0805	0.037	pos	neg	neg
D3	Maxwell's duiker	2013-06-07	f	plasma	5	0,015 (0,011)	0.0545	0.037	pos	neg	neg
D4	Maxwell's duiker	2013-06-08	f	plasma	5	0,015 (0,011)	0.0265	0.037	neg	neg	neg
D5	Maxwell's duiker	2013-06-11	m	plasma	5	0,015 (0,011)	0.017	0.037	neg	neg	neg
D6	Maxwell's duiker	2014-06-25	f	plasma	5	0,015 (0,011)	0.0565	0.037	pos	neg	neg
D7	Maxwell's duiker	2014-06-30	m	plasma	5	0,015 (0,011)	0.065	0.037	pos	neg	neg
D8	Maxwell's duiker	2014-07-03	m	plasma	5	0,015 (0,011)	0.0075	0.037	neg	neg	neg
D9	Maxwell's duiker	2014-07-05	f	plasma	5	0,015 (0,011)	0.0215	0.037	neg	neg	neg
